# Supplementary material for: NO Oxidation States in Nonheme Iron Nitrosyls: A DMRG-CASSCF Study of {FeNO}6–10 Complexes
Source: Inorg Chem. 2025 Jan 23;64(4):1702–10. doi: 10.1021/acs.inorgchem.4c03845 (PMC11795527; doi:10.1021/acs.inorgchem.4c03845)
Supplement: Supplementary file 2 — ic4c03845_si_002.zip [file ic4c03845_si_002.zip]

Archive with 31 entries (30 files):
- cartesian_coordinates/
- cartesian_coordinates/fe_cn4_no2-_doub.xyz
- cartesian_coordinates/fe_cn4_no2-_quart.xyz
- cartesian_coordinates/fe_cn5_no2-_sing.xyz
- cartesian_coordinates/fe_cn5_no2-_trip.xyz
- cartesian_coordinates/fe_h2o4_no2+_doub.xyz
- cartesian_coordinates/fe_h2o4_no2+_quart.xyz
- cartesian_coordinates/fe_h2o5_no2+_doub.xyz
- cartesian_coordinates/fe_h2o5_no2+_quart.xyz
- cartesian_coordinates/fe_nacnac_no2-_sing.xyz
- cartesian_coordinates/fe_nacnac_no2_doub.xyz
- cartesian_coordinates/fe_ns3_no-_doub.xyz
- cartesian_coordinates/fe_ns3_no-_quart.xyz
- cartesian_coordinates/fe_ns3_no_sing.xyz
- cartesian_coordinates/fe_ns3_no_trip.xyz
- cartesian_coordinates/fe_ps3_no-_doub.xyz
- cartesian_coordinates/fe_ps3_no-_quart.xyz
- cartesian_coordinates/fe_ps3_no_sing.xyz
- cartesian_coordinates/fe_ps3_no_trip.xyz
- cartesian_coordinates/fe_stBu_no-_doub.xyz
- cartesian_coordinates/fe_stBu_no-_quart.xyz
- cartesian_coordinates/fe_stBu_no_sing.xyz
- cartesian_coordinates/fe_stBu_no_trip.xyz
- cartesian_coordinates/fe_timen_no+_sing.xyz
- cartesian_coordinates/fe_timen_no+_trip.xyz
- cartesian_coordinates/fe_timen_no-_sing.xyz
- cartesian_coordinates/fe_timen_no2+_doub.xyz
- cartesian_coordinates/fe_timen_no2+_quart.xyz
- cartesian_coordinates/fe_timen_no3+_sing.xyz
- cartesian_coordinates/fe_timen_no3+_trip.xyz
- cartesian_coordinates/fe_timen_no_doub.xyz
