# Supplementary material for: NO Oxidation States in Nonheme Iron Nitrosyls: A DMRG-CASSCF Study of {FeNO}6–10 Complexes
Source: Inorg Chem. 2025 Jan 23;64(4):1702–10. doi: 10.1021/acs.inorgchem.4c03845 (PMC11795527; doi:10.1021/acs.inorgchem.4c03845)
Supplement: Supplementary file 2 — ic4c03845_si_002.zip [file ic4c03845_si_002.zip › cartesian_coordinates/fe_cn4_no2-_doub.xyz]

  11
 
Fe   -0.0198565   -0.0113815    0.0083046
C    -1.3490768   -1.3438337   -0.4990872
C    -1.3476804    1.3271133   -0.4592256
C     1.3203930   -1.3407319   -0.4308463
C     1.3191987    1.3259131   -0.3782901
N    -2.1556463   -2.1535944   -0.7728658
N     2.1388296    2.1431686   -0.5842861
N     2.1405518   -2.1491098   -0.6667604
N    -2.1537336    2.1447163   -0.7109550
N     0.0064342    0.0036925    1.6611561
O     0.1636242    0.0981077    2.8328557
