# Supplementary material for: NO Oxidation States in Nonheme Iron Nitrosyls: A DMRG-CASSCF Study of {FeNO}6–10 Complexes
Source: Inorg Chem. 2025 Jan 23;64(4):1702–10. doi: 10.1021/acs.inorgchem.4c03845 (PMC11795527; doi:10.1021/acs.inorgchem.4c03845)
Supplement: Supplementary file 2 — ic4c03845_si_002.zip [file ic4c03845_si_002.zip › cartesian_coordinates/fe_cn4_no2-_quart.xyz]

  11
 
Fe   -0.0384869   -0.0297156   -0.1152617
C    -1.3989776   -1.3515290   -0.6172317
C    -1.3883495    1.3649064   -0.4192129
C     1.3707090   -1.3798517   -0.3290340
C     1.3069238    1.3556320   -0.4620605
N    -2.1964632   -2.1589665   -0.9228660
N     2.1186147    2.1718186   -0.6976163
N     2.1982134   -2.2064473   -0.4454482
N    -2.2035585    2.1898926   -0.6093077
N    -0.0064183    0.1373032    1.7344456
O     0.3008310   -0.0489826    2.8835936
