# Supplementary material for: NO Oxidation States in Nonheme Iron Nitrosyls: A DMRG-CASSCF Study of {FeNO}6–10 Complexes
Source: Inorg Chem. 2025 Jan 23;64(4):1702–10. doi: 10.1021/acs.inorgchem.4c03845 (PMC11795527; doi:10.1021/acs.inorgchem.4c03845)
Supplement: Supplementary file 2 — ic4c03845_si_002.zip [file ic4c03845_si_002.zip › cartesian_coordinates/fe_cn5_no2-_sing.xyz]

  13
 
Fe    0.0112633   -0.1546863   -0.0000532
C    -1.9350737   -0.1310661   -0.0012627
C    -0.0017080    0.0084956    1.9397223
C     0.0007930    0.0107370   -1.9396444
C     1.9339894    0.1504449    0.0013880
N    -3.1048078   -0.1993224   -0.0021049
N     3.1012771    0.2523666    0.0022131
N     0.0003482    0.0281947   -3.1112368
N    -0.0036087    0.0245205    3.1113345
N     0.1295117   -1.7875061   -0.0010323
O     0.2130865   -2.9479906   -0.0018979
C    -0.1301212    1.7893526    0.0009681
N    -0.2149496    2.9564595    0.0016063
