# Supplementary material for: NO Oxidation States in Nonheme Iron Nitrosyls: A DMRG-CASSCF Study of {FeNO}6–10 Complexes
Source: Inorg Chem. 2025 Jan 23;64(4):1702–10. doi: 10.1021/acs.inorgchem.4c03845 (PMC11795527; doi:10.1021/acs.inorgchem.4c03845)
Supplement: Supplementary file 2 — ic4c03845_si_002.zip [file ic4c03845_si_002.zip › cartesian_coordinates/fe_cn5_no2-_trip.xyz]

  13
 
Fe   -0.0520992   -0.0750679    0.0329090
C    -2.0151784   -0.0884170    0.0401471
C    -0.0854044    0.0420998    1.9891320
C    -0.0435829   -0.0613502   -1.9115449
C     1.8856731    0.0426422    0.0559690
N    -3.1873397   -0.1385820    0.0389387
N     3.0587914    0.0554455    0.0703564
N    -0.0340897   -0.1099629   -3.0836675
N    -0.0976186    0.0685404    3.1617901
N     0.0552000   -1.8845456    0.0430195
O     0.7160499   -2.7829206   -0.3487508
C    -0.0900728    1.8806436   -0.0377758
N    -0.1103289    3.0514749   -0.0823874
