# Supplementary material for: NO Oxidation States in Nonheme Iron Nitrosyls: A DMRG-CASSCF Study of {FeNO}6–10 Complexes
Source: Inorg Chem. 2025 Jan 23;64(4):1702–10. doi: 10.1021/acs.inorgchem.4c03845 (PMC11795527; doi:10.1021/acs.inorgchem.4c03845)
Supplement: Supplementary file 2 — ic4c03845_si_002.zip [file ic4c03845_si_002.zip › cartesian_coordinates/fe_h2o4_no2+_doub.xyz]

15
Energy =
Fe    0.0018153   -0.0007737    0.1474761 
O     0.1789062    1.9465795   -0.5466089 
O     1.9274163   -0.0913626   -0.3134516 
O    -0.1817498   -1.9446163   -0.5542250 
O    -1.9274174    0.0924381   -0.2962415 
H     2.3593627    0.7529695   -0.5624003 
H     2.5814106   -0.6260445    0.1813681 
H    -0.3588551    2.2449496   -1.3088032 
H     0.2656867    2.7158145    0.0513782 
H    -2.3633282   -0.7505226   -0.5429416 
H    -2.5763204    0.6285539    0.2037094 
H     0.3494667   -2.2381348   -1.3229060 
H    -0.2595163   -2.7165238    0.0415945 
N     0.0055698   -0.0049058    1.8412113 
O    -0.0024471   -0.0084210    2.9808406 
