# Supplementary material for: NO Oxidation States in Nonheme Iron Nitrosyls: A DMRG-CASSCF Study of {FeNO}6–10 Complexes
Source: Inorg Chem. 2025 Jan 23;64(4):1702–10. doi: 10.1021/acs.inorgchem.4c03845 (PMC11795527; doi:10.1021/acs.inorgchem.4c03845)
Supplement: Supplementary file 2 — ic4c03845_si_002.zip [file ic4c03845_si_002.zip › cartesian_coordinates/fe_h2o4_no2+_quart.xyz]

15
Energy =
Fe    0.0001523   -0.0004386    0.2229162 
O    -0.0013448    2.0656665   -0.2021205 
O     1.9252741    0.0025488   -0.5887000 
O     0.0004180   -2.0645720   -0.2117840 
O    -1.9295140    0.0003445   -0.5782704 
H     2.5062740    0.7882741   -0.6031648 
H     2.5076621   -0.7820977   -0.6055835 
H    -0.0090959    2.4639015   -1.0954742 
H     0.0018525    2.8029891    0.4394634 
H    -2.5110851   -0.7850181   -0.5910378 
H    -2.5121570    0.7849671   -0.5868220 
H    -0.0046650   -2.4585477   -1.1070438 
H     0.0054031   -2.8049442    0.4262643 
N     0.0067119   -0.0048495    1.9718762 
O     0.0141137   -0.0082238    3.1094808 
