# Supplementary material for: NO Oxidation States in Nonheme Iron Nitrosyls: A DMRG-CASSCF Study of {FeNO}6–10 Complexes
Source: Inorg Chem. 2025 Jan 23;64(4):1702–10. doi: 10.1021/acs.inorgchem.4c03845 (PMC11795527; doi:10.1021/acs.inorgchem.4c03845)
Supplement: Supplementary file 2 — ic4c03845_si_002.zip [file ic4c03845_si_002.zip › cartesian_coordinates/fe_h2o5_no2+_doub.xyz]

  18
 
Fe    0.0058515   -0.0572047    0.2570817
N     0.0648081   -0.4343291    1.8670227
O     0.1033995   -0.6945574    2.9808455
O     1.0297521    1.6534432    0.3520458
H     1.9015593    1.7080469    0.7929818
H     0.4779905    2.3946815    0.6829495
O     1.7480753   -1.4203500   -0.3507815
H     2.3890893   -1.8275772    0.2630193
H     2.2186058   -1.3448408   -1.2026547
O    -1.0325402   -1.6520679   -0.3458481
H    -0.4893109   -2.4681266   -0.3836826
H    -1.8935070   -1.8833491    0.0577860
O    -1.7392089    1.4066608    0.4326875
H    -2.3571741    1.5034787    1.1823825
H    -2.2364615    1.6890379   -0.3585422
O    -0.1091992    0.4330792   -1.7062126
H     0.4260493    1.1307880   -2.1299323
H    -0.5077789   -0.1368135   -2.3911486
