# Supplementary material for: NO Oxidation States in Nonheme Iron Nitrosyls: A DMRG-CASSCF Study of {FeNO}6–10 Complexes
Source: Inorg Chem. 2025 Jan 23;64(4):1702–10. doi: 10.1021/acs.inorgchem.4c03845 (PMC11795527; doi:10.1021/acs.inorgchem.4c03845)
Supplement: Supplementary file 2 — ic4c03845_si_002.zip [file ic4c03845_si_002.zip › cartesian_coordinates/fe_h2o5_no2+_quart.xyz]

  18
 
Fe    0.0117157   -0.0840480    0.3650207
N     0.0645121   -0.4795888    2.0783846
O     0.0955558   -0.7372370    3.1902897
O     1.1823474    1.7630267    0.3446950
H     2.1438052    1.7538766    0.5157647
H     0.8429998    2.5826288    0.7531671
O     1.7584009   -1.1378144   -0.2129058
H     2.3850538   -1.6697025    0.3138983
H     2.0659157   -1.1510136   -1.1393591
O    -1.1814760   -1.7524993   -0.3916350
H    -0.8275037   -2.6625872   -0.4055198
H    -2.1303333   -1.8348928   -0.1756476
O    -1.7525643    1.0905508    0.4142361
H    -2.3374930    1.3298483    1.1583497
H    -2.1152833    1.5052664   -0.3916778
O    -0.0564924    0.4086747   -1.7674424
H     0.3587500    1.1839000   -2.1892230
H    -0.5079105   -0.1083888   -2.4603953
