# Supplementary material for: NO Oxidation States in Nonheme Iron Nitrosyls: A DMRG-CASSCF Study of {FeNO}6–10 Complexes
Source: Inorg Chem. 2025 Jan 23;64(4):1702–10. doi: 10.1021/acs.inorgchem.4c03845 (PMC11795527; doi:10.1021/acs.inorgchem.4c03845)
Supplement: Supplementary file 2 — ic4c03845_si_002.zip [file ic4c03845_si_002.zip › cartesian_coordinates/fe_nacnac_no2-_sing.xyz]

  41
 
Fe   -0.2524842    0.1087491    1.1110451
N     1.2200403   -0.8011475    0.0953006
N    -0.7046649    1.1706794   -0.5358792
N    -1.4734826   -0.9144191    1.5262590
N     0.3216828    1.0317974    2.3392801
O     0.5928098    1.6039751    3.3673311
O    -2.3276586   -1.5473507    2.0862578
C     2.9031697   -1.2434350   -1.6571746
H     3.6351381   -1.4479309   -0.8638858
H     3.3814645   -0.6477074   -2.4454832
H     2.6222141   -2.2152647   -2.0893757
C     1.6951097   -0.5057029   -1.1085119
C     1.1529932    0.5131283   -1.9167332
H     1.6765217    0.7248113   -2.8482824
C    -0.0086942    1.2686625   -1.6633996
C    -0.4221941    2.2582154   -2.7391312
H    -0.8361570    3.1739797   -2.2962687
H    -1.1979028    1.8423897   -3.3989408
H     0.4447437    2.5178670   -3.3610471
C     1.7177782   -1.9059591    0.8133836
C     2.3851819   -1.7111607    2.0370087
C     2.8709529   -2.7985815    2.7584392
H     3.3897125   -2.6255567    3.7036165
C     2.6842120   -4.1075975    2.2915871
H     3.0512564   -4.9580138    2.8686209
C     2.0031911   -4.3095486    1.0889723
H     1.8311915   -5.3240560    0.7221748
C     1.5266928   -3.2222853    0.3537423
C    -3.0360735    1.5075572   -1.2238047
C    -4.2689835    2.1402707   -1.0511551
H    -5.1092321    1.8656545   -1.6929906
C    -4.4357438    3.1067488   -0.0568613
H    -5.4013097    3.5958734    0.0823676
C    -3.3522862    3.4233069    0.7750533
H    -3.4711682    4.1668104    1.5659218
C    -2.1247779    2.7849098    0.6172617
C    -1.9423648    1.8266366   -0.3973757
H    -1.2874722    2.9939228    1.2820749
H    -2.9122991    0.7294710   -1.9779427
H     0.9681012   -3.3771963   -0.5701089
H     2.4907911   -0.6925033    2.4086539
