# Supplementary material for: NO Oxidation States in Nonheme Iron Nitrosyls: A DMRG-CASSCF Study of {FeNO}6–10 Complexes
Source: Inorg Chem. 2025 Jan 23;64(4):1702–10. doi: 10.1021/acs.inorgchem.4c03845 (PMC11795527; doi:10.1021/acs.inorgchem.4c03845)
Supplement: Supplementary file 2 — ic4c03845_si_002.zip [file ic4c03845_si_002.zip › cartesian_coordinates/fe_nacnac_no2_doub.xyz]

  41
 
Fe    0.2106329    0.5899300    1.1936374
N     1.3033095   -0.7092106    0.2049571
N    -0.6406837    1.2933882   -0.4329372
N    -0.8517140   -0.1075436    2.2705222
N     1.1894840    1.7462324    1.8638651
O     1.8059338    2.5350067    2.4910024
O    -1.4193626   -0.3496659    3.2745774
C     2.9570974   -1.1391379   -1.5822514
H     3.5928188   -1.5807216   -0.8052178
H     3.5614017   -0.4764193   -2.2137322
H     2.5942911   -1.9596464   -2.2175514
C     1.8110084   -0.3590310   -0.9780575
C     1.3150874    0.7352886   -1.7175814
H     1.8691877    0.9850822   -2.6213510
C     0.0937171    1.4183597   -1.5407310
C    -0.3625987    2.3137381   -2.6715098
H    -1.0084371    3.1216417   -2.3076810
H    -0.9277573    1.7515871   -3.4285476
H     0.5133218    2.7462920   -3.1711353
C     1.6231326   -1.9468206    0.8118801
C     2.1834861   -1.9656595    2.0980941
C     2.4615680   -3.1798695    2.7232575
H     2.9018346   -3.1819048    3.7210448
C     2.1735212   -4.3881724    2.0817220
H     2.3840504   -5.3363555    2.5767202
C     1.6002238   -4.3721708    0.8075394
H     1.3546770   -5.3094981    0.3065430
C     1.3242739   -3.1608303    0.1740955
C    -2.9445857    1.2689245   -1.2735422
C    -4.2706715    1.6870690   -1.1678132
H    -5.0136907    1.3012295   -1.8670583
C    -4.6513036    2.5815457   -0.1640534
H    -5.6896816    2.9026685   -0.0800849
C    -3.6937984    3.0500317    0.7406401
H    -3.9822984    3.7422615    1.5324521
C    -2.3675430    2.6334325    0.6428225
C    -1.9788095    1.7472203   -0.3736235
H    -1.6146467    2.9859592    1.3483052
H    -2.6504968    0.5463590   -2.0351249
H     0.8491269   -3.1431229   -0.8070862
H     2.3948932   -1.0174676    2.5929929
