# Supplementary material for: NO Oxidation States in Nonheme Iron Nitrosyls: A DMRG-CASSCF Study of {FeNO}6–10 Complexes
Source: Inorg Chem. 2025 Jan 23;64(4):1702–10. doi: 10.1021/acs.inorgchem.4c03845 (PMC11795527; doi:10.1021/acs.inorgchem.4c03845)
Supplement: Supplementary file 2 — ic4c03845_si_002.zip [file ic4c03845_si_002.zip › cartesian_coordinates/fe_ns3_no-_doub.xyz]

  46
 
Fe   -0.7009579   -0.0208262    2.2495543
S    -2.0814042   -1.8259634    1.9156725
S    -0.7170491    2.3065254    2.2121568
S     1.4229338   -0.5796319    3.0288201
N    -1.2789707    0.1177552    3.7672094
O    -1.6568027    0.2653680    4.8705797
C    -1.0952175    2.9034703    0.6190267
C    -1.2717353    4.3029578    0.4822021
C    -1.1688642    2.1115144   -0.5551312
H    -1.2162106    4.9134689    1.3852670
C    -1.5021374    4.8983047   -0.7509738
C    -1.3887372    2.7362192   -1.7909994
H    -1.6334285    5.9811143   -0.8096562
H    -1.4275094    2.1090097   -2.6859751
C    -1.5613634    4.1145800   -1.9107810
H    -1.7305255    4.5685004   -2.8878574
C     2.6537742   -0.5521242    1.8007302
C     2.4915060    0.0127100    0.5083521
C     3.8979820   -1.1648181    2.0958496
H     4.0273126   -1.6078155    3.0849905
C     3.5375635   -0.0658433   -0.4192945
C     4.9294233   -1.2146833    1.1667293
H     3.3813408    0.3671515   -1.4115236
H     5.8733371   -1.6933040    1.4380438
C     4.7597612   -0.6646755   -0.1116038
H     5.5590781   -0.7077212   -0.8522890
C    -2.0862370   -2.4143762    0.2756559
C    -1.0205624   -2.1792158   -0.6248652
C    -3.1987797   -3.1549062   -0.1844965
H    -4.0257206   -3.3269346    0.5064930
C    -1.0969042   -2.6742724   -1.9316922
C    -3.2493513   -3.6535225   -1.4821197
H    -0.2661099   -2.4745547   -2.6136864
H    -4.1212099   -4.2267204   -1.8051320
C    -2.1947459   -3.4150153   -2.3727546
H    -2.2302944   -3.7954849   -3.3943150
N    -0.0427399   -0.0247139    0.3006544
C    -1.0969051    0.6083025   -0.5587684
H    -0.9204243    0.2854816   -1.5990488
H    -2.0561076    0.1738034   -0.2434586
C     0.2007322   -1.4357704   -0.1881589
H     0.8966109   -1.3733484   -1.0403256
H     0.7114032   -1.9554483    0.6347326
C     1.2449358    0.7444289    0.1198946
H     1.3134840    1.0158140   -0.9472087
H     1.1358270    1.6652108    0.7095009
