# Supplementary material for: NO Oxidation States in Nonheme Iron Nitrosyls: A DMRG-CASSCF Study of {FeNO}6–10 Complexes
Source: Inorg Chem. 2025 Jan 23;64(4):1702–10. doi: 10.1021/acs.inorgchem.4c03845 (PMC11795527; doi:10.1021/acs.inorgchem.4c03845)
Supplement: Supplementary file 2 — ic4c03845_si_002.zip [file ic4c03845_si_002.zip › cartesian_coordinates/fe_ns3_no-_quart.xyz]

  46
 
Fe   -0.7058101   -0.0340006    2.3334535
S    -1.9986265   -1.9753692    1.9619118
S    -1.6945960    2.0341640    2.1538727
S     1.4699684   -0.1798466    3.0662891
N    -1.1563735   -0.0082245    3.9963455
O    -1.0433011    0.5400194    5.0428287
C    -1.4415957    2.8014907    0.6041317
C    -1.5040747    4.2121430    0.5412222
C    -1.1997301    2.0897048   -0.5957539
H    -1.6833297    4.7594529    1.4680843
C    -1.3385570    4.8954037   -0.6591371
C    -1.0267610    2.7964590   -1.7920472
H    -1.3923090    5.9862308   -0.6704333
H    -0.8354821    2.2286228   -2.7064858
C    -1.0959815    4.1893249   -1.8432625
H    -0.9593078    4.7148561   -2.7892894
C     2.6390002   -0.3785772    1.7817366
C     2.4345371    0.0691379    0.4543783
C     3.8684727   -1.0024366    2.0926450
H     4.0210933   -1.3538542    3.1143786
C     3.4411588   -0.1235479   -0.4996229
C     4.8607806   -1.1747931    1.1330636
H     3.2611080    0.2232688   -1.5206756
H     5.7987926   -1.6616672    1.4086827
C     4.6536430   -0.7357847   -0.1798419
H     5.4216280   -0.8721846   -0.9423585
C    -2.0575078   -2.5069573    0.3018865
C    -1.0458562   -2.1989768   -0.6431058
C    -3.1542817   -3.2864783   -0.1346796
H    -3.9354270   -3.5206051    0.5904569
C    -1.1646901   -2.6610222   -1.9595047
C    -3.2514163   -3.7412231   -1.4455731
H    -0.3749912   -2.4082513   -2.6723319
H    -4.1148856   -4.3389775   -1.7464298
C    -2.2523546   -3.4302270   -2.3761855
H    -2.3206416   -3.7785050   -3.4076666
N    -0.0776805   -0.0190340    0.2193712
C    -1.1567772    0.5918127   -0.6215955
H    -1.0127131    0.2676954   -1.6676363
H    -2.1077437    0.1693255   -0.2647955
C     0.1756261   -1.4223298   -0.2530036
H     0.8478974   -1.3757484   -1.1279447
H     0.7127820   -1.9330303    0.5598293
C     1.1779857    0.7806545    0.0537937
H     1.2703049    1.0750217   -1.0072427
H     1.0480237    1.6968639    0.6482413
