# Supplementary material for: NO Oxidation States in Nonheme Iron Nitrosyls: A DMRG-CASSCF Study of {FeNO}6–10 Complexes
Source: Inorg Chem. 2025 Jan 23;64(4):1702–10. doi: 10.1021/acs.inorgchem.4c03845 (PMC11795527; doi:10.1021/acs.inorgchem.4c03845)
Supplement: Supplementary file 2 — ic4c03845_si_002.zip [file ic4c03845_si_002.zip › cartesian_coordinates/fe_ns3_no_sing.xyz]

  46
 
Fe   -0.6747369   -0.0237126    2.2472674
S    -1.8963683   -1.9188824    1.9959316
S    -1.6893164    1.9966661    2.1000342
S     1.4540709   -0.1429275    3.0205939
N    -1.1448284   -0.0429079    3.8211399
O    -1.4760976   -0.0558460    4.9318156
C    -1.4198847    2.7900697    0.5676380
C    -1.4602373    4.1981684    0.5300143
C    -1.2007843    2.0752751   -0.6270403
H    -1.6188313    4.7450591    1.4599166
C    -1.3019318    4.8791718   -0.6733799
C    -1.0295192    2.7774696   -1.8244568
H    -1.3407598    5.9691331   -0.6841772
H    -0.8551179    2.2156059   -2.7448933
C    -1.0847858    4.1710780   -1.8601579
H    -0.9542206    4.7007184   -2.8037350
C     2.6319462   -0.3665640    1.7504375
C     2.4358691    0.1189825    0.4421600
C     3.8356179   -1.0277210    2.0661599
H     3.9759786   -1.4113630    3.0771460
C     3.4398980   -0.0627448   -0.5145427
C     4.8292660   -1.1866115    1.1046762
H     3.2773769    0.3129784   -1.5273431
H     5.7566355   -1.6965960    1.3684510
C     4.6366687   -0.7040548   -0.1942207
H     5.4100576   -0.8315830   -0.9515213
C    -2.0078800   -2.4459819    0.3346732
C    -0.9964005   -2.1859551   -0.6115973
C    -3.1392616   -3.1906054   -0.0544309
H    -3.9239548   -3.3776688    0.6792119
C    -1.1345217   -2.6741941   -1.9149959
C    -3.2521341   -3.6811284   -1.3519382
H    -0.3477527   -2.4636459   -2.6430317
H    -4.1324301   -4.2603196   -1.6335627
C    -2.2482106   -3.4250666   -2.2919836
H    -2.3356614   -3.8024195   -3.3107310
N    -0.0805233   -0.0030050    0.2688257
C    -1.1599607    0.5825899   -0.6209550
H    -0.9715057    0.2280684   -1.6458649
H    -2.1132029    0.1552887   -0.2832160
C     0.2171020   -1.4049735   -0.2285063
H     0.8716182   -1.3111137   -1.1084411
H     0.7849843   -1.9068997    0.5658992
C     1.1736365    0.8289659    0.0793258
H     1.2205923    1.1179699   -0.9817264
H     1.0395015    1.7412328    0.6751313
