# Supplementary material for: NO Oxidation States in Nonheme Iron Nitrosyls: A DMRG-CASSCF Study of {FeNO}6–10 Complexes
Source: Inorg Chem. 2025 Jan 23;64(4):1702–10. doi: 10.1021/acs.inorgchem.4c03845 (PMC11795527; doi:10.1021/acs.inorgchem.4c03845)
Supplement: Supplementary file 2 — ic4c03845_si_002.zip [file ic4c03845_si_002.zip › cartesian_coordinates/fe_ns3_no_trip.xyz]

  46
 
Fe   -0.6593798   -0.0233611    2.1975310
S    -1.6536217   -2.0716637    2.0388246
S    -1.9293691    1.8620922    1.9971532
S     1.4713333    0.1381394    2.9998893
N    -1.1312223   -0.0403779    3.7728606
O    -1.4634742   -0.0521247    4.8825672
C    -1.5229790    2.7399965    0.5407677
C    -1.5729784    4.1470146    0.5586456
C    -1.1954497    2.0765235   -0.6583917
H    -1.8145168    4.6536880    1.4933611
C    -1.3207580    4.8775678   -0.5995675
C    -0.9326483    2.8266409   -1.8089916
H    -1.3682805    5.9668666   -0.5701957
H    -0.6776974    2.3045415   -2.7340649
C    -0.9987043    4.2202139   -1.7915788
H    -0.7959775    4.7896409   -2.6985912
C     2.6388935   -0.2544474    1.7591670
C     2.4474181    0.1217044    0.4147924
C     3.8231587   -0.9215864    2.1264054
H     3.9583395   -1.2210592    3.1660004
C     3.4389039   -0.1682981   -0.5277236
C     4.8053965   -1.1911390    1.1770512
H     3.2819206    0.1252990   -1.5681920
H     5.7193263   -1.7044626    1.4786093
C     4.6182346   -0.8153442   -0.1573189
H     5.3833495   -1.0293825   -0.9035139
C    -1.9167161   -2.5123617    0.3673530
C    -0.9863270   -2.1892710   -0.6403302
C    -3.0668047   -3.2521743    0.0320869
H    -3.7886378   -3.4872207    0.8146747
C    -1.2187773   -2.6144450   -1.9521192
C    -3.2758734   -3.6782989   -1.2769132
H    -0.4934345   -2.3579853   -2.7276798
H    -4.1695036   -4.2548463   -1.5192408
C    -2.3514683   -3.3611866   -2.2777262
H    -2.5149656   -3.6892142   -3.3042062
N    -0.0608262   -0.0023082    0.2034062
C    -1.1345752    0.5860844   -0.6932084
H    -0.9188675    0.2582524   -1.7218719
H    -2.0868175    0.1368574   -0.3818808
C     0.2354639   -1.4020995   -0.3026302
H     0.8587706   -1.2998430   -1.2043881
H     0.8328498   -1.8984990    0.4734057
C     1.1960932    0.8256692    0.0087161
H     1.2575034    1.0821335   -1.0601920
H     1.0536960    1.7540743    0.5772480
