# Supplementary material for: NO Oxidation States in Nonheme Iron Nitrosyls: A DMRG-CASSCF Study of {FeNO}6–10 Complexes
Source: Inorg Chem. 2025 Jan 23;64(4):1702–10. doi: 10.1021/acs.inorgchem.4c03845 (PMC11795527; doi:10.1021/acs.inorgchem.4c03845)
Supplement: Supplementary file 2 — ic4c03845_si_002.zip [file ic4c03845_si_002.zip › cartesian_coordinates/fe_ps3_no-_doub.xyz]

37
 
FE -0.53087020 -0.44146944 -2.74635571
S  -1.65733482 1.60358492 -2.38438945
S  1.69720389 -0.80646044 -2.91322037
S  -1.87166001 -2.10619362 -1.96009075
N  -0.86140129 -0.28359478 -4.36501980
O  -1.12753074 -0.00288678 -5.48124140
C  -2.14629229 -1.81904832 -0.25185191
C  -1.37140347 -0.85361243 0.43269737
C  -3.13002710 -2.51285876 0.48282802
H  -3.74287834 -3.25958855 -0.02507457
C  -1.59837913 -0.55437489 1.77668887
C  -3.33575770 -2.22959293 1.83199585
H  -1.01710236 0.23543359 2.25797905
H  -4.11132204 -2.77112893 2.37870930
C  -2.58320263 -1.24473705 2.48891289
H  -2.76990811 -1.01368088 3.53847346
C  -0.85971882 2.38824012 -1.04733108
C  -0.01999075 1.62630256 -0.19702469
C  -1.01140318 3.76143142 -0.76012200
H  -1.65573527 4.36985642 -1.39713105
C  0.68713095 2.21346905 0.85364912
C  -0.31969249 4.33916922 0.30252659
H  1.35825898 1.60155942 1.46025674
H  -0.43641591 5.40832494 0.49457164
C  0.54330954 3.57966681 1.10959658
H  1.09742818 4.05020102 1.92270356
C  2.31620511 -1.09935881 -1.29924223
C  3.61972418 -1.59051890 -1.08131750
C  1.49597428 -0.86762032 -0.16999741
H  4.26880689 -1.77293480 -1.93953675
C  4.06442375 -1.86118361 0.21114497
C  1.94278257 -1.15412212 1.12219074
H  5.07361720 -2.25286911 0.35718866
H  1.27069223 -1.00504225 1.96985166
C  3.23122602 -1.65611014 1.32152269
H  3.58094114 -1.89425553 2.32684534
P  -0.08969828 -0.12399606 -0.62138644
