# Supplementary material for: NO Oxidation States in Nonheme Iron Nitrosyls: A DMRG-CASSCF Study of {FeNO}6–10 Complexes
Source: Inorg Chem. 2025 Jan 23;64(4):1702–10. doi: 10.1021/acs.inorgchem.4c03845 (PMC11795527; doi:10.1021/acs.inorgchem.4c03845)
Supplement: Supplementary file 2 — ic4c03845_si_002.zip [file ic4c03845_si_002.zip › cartesian_coordinates/fe_ps3_no-_quart.xyz]

  37
 
Fe   -0.5769810   -0.3570820   -2.7524790
S    -1.1578240    1.8343910   -2.7074180
S     1.7037540   -0.9008400   -2.9443190
S    -2.0339180   -1.9444960   -2.0252580
N    -0.9815710   -0.5323460   -4.4438630
O    -1.8102870   -0.3516530   -5.2834750
C    -2.1729220   -1.7701690   -0.2792180
C    -1.3398380   -0.8849280    0.4493250
C    -3.1493210   -2.4954680    0.4348890
H    -3.7959980   -3.1844600   -0.1110850
C    -1.5193370   -0.6982180    1.8226760
C    -3.3051170   -2.3194430    1.8078970
H    -0.9001980    0.0275000    2.3536590
H    -4.0761010   -2.8852180    2.3357390
C    -2.5011350   -1.4128070    2.5126180
H    -2.6426670   -1.2620300    3.5836550
C    -0.6297240    2.4982550   -1.1653040
C    -0.0615320    1.6779620   -0.1594280
C    -0.7280750    3.8820010   -0.9103310
H    -1.1665650    4.5275730   -1.6732070
C     0.4337670    2.2316170    1.0241590
C    -0.2507940    4.4220560    0.2818110
H     0.9147170    1.5852540    1.7610590
H    -0.3284190    5.4985530    0.4500410
C     0.3444040    3.6063990    1.2541870
H     0.7395050    4.0385570    2.1744820
C     2.3119330   -1.1102440   -1.3123010
C     3.6061890   -1.6289570   -1.0847200
C     1.5242070   -0.7988420   -0.1711720
H     4.2289640   -1.8717710   -1.9472960
C     4.0757610   -1.8489970    0.2074860
C     1.9950320   -1.0463800    1.1214640
H     5.0785440   -2.2587570    0.3492710
H     1.3477800   -0.8466870    1.9778740
C     3.2733460   -1.5707400    1.3232820
H     3.6371740   -1.7662070    2.3329080
P    -0.0867520   -0.0833800   -0.5876090
