# Supplementary material for: NO Oxidation States in Nonheme Iron Nitrosyls: A DMRG-CASSCF Study of {FeNO}6–10 Complexes
Source: Inorg Chem. 2025 Jan 23;64(4):1702–10. doi: 10.1021/acs.inorgchem.4c03845 (PMC11795527; doi:10.1021/acs.inorgchem.4c03845)
Supplement: Supplementary file 2 — ic4c03845_si_002.zip [file ic4c03845_si_002.zip › cartesian_coordinates/fe_ps3_no_sing.xyz]

  37
 
Fe   -0.3946478   -0.0601479    0.1581579
S    -1.0465638    2.0697516    0.2547239
S     1.7834778   -0.5210311   -0.0492385
S    -1.7787495   -1.6658952    0.8673981
N    -0.7469719   -0.2610423   -1.4604233
O    -0.9909970   -0.4050830   -2.5875706
C    -1.9789588   -1.5018059    2.6077889
C    -1.1914465   -0.5832736    3.3286323
C    -2.9440222   -2.2544218    3.2984123
H    -3.5601046   -2.9698562    2.7528904
C    -1.3890215   -0.3790119    4.6964364
C    -3.1226217   -2.0632679    4.6679979
H    -0.8038650    0.3725821    5.2284966
H    -3.8819519   -2.6444830    5.1927835
C    -2.3594210   -1.1223404    5.3710635
H    -2.5264231   -0.9643144    6.4362733
C    -0.4692466    2.7680785    1.7637898
C     0.1423494    1.9502796    2.7332685
C    -0.5752927    4.1474375    2.0091788
H    -1.0484893    4.7916027    1.2674800
C     0.6827541    2.4949348    3.9004722
C    -0.0535871    4.6839503    3.1858917
H     1.1976822    1.8534377    4.6171942
H    -0.1305544    5.7575735    3.3624539
C     0.5851677    3.8690095    4.1290383
H     1.0113333    4.3042452    5.0326481
C     2.4536564   -0.7854092    1.5559330
C     3.7625386   -1.2696775    1.7215368
C     1.6700073   -0.5446940    2.7011819
H     4.3814659   -1.4585220    0.8439073
C     4.2502705   -1.5263783    3.0022645
C     2.1554640   -0.8227735    3.9813671
H     5.2637214   -1.9124881    3.1190770
H     1.5163180   -0.6761534    4.8533937
C     3.4523105   -1.3166146    4.1342979
H     3.8367159   -1.5451433    5.1280378
P     0.0747092    0.1982400    2.3104113
