# Supplementary material for: NO Oxidation States in Nonheme Iron Nitrosyls: A DMRG-CASSCF Study of {FeNO}6–10 Complexes
Source: Inorg Chem. 2025 Jan 23;64(4):1702–10. doi: 10.1021/acs.inorgchem.4c03845 (PMC11795527; doi:10.1021/acs.inorgchem.4c03845)
Supplement: Supplementary file 2 — ic4c03845_si_002.zip [file ic4c03845_si_002.zip › cartesian_coordinates/fe_ps3_no_trip.xyz]

  37
 
Fe   -0.6003933   -0.3356949   -2.7086194
S    -1.3164419    1.7920339   -2.5844594
S     1.6027520   -0.7326938   -2.9198189
S    -1.9426589   -1.9851473   -1.9780091
N    -0.9589960   -0.5371852   -4.3268316
O    -1.2080951   -0.6781314   -5.4523247
C    -2.1606380   -1.7833428   -0.2418315
C    -1.3926980   -0.8379760    0.4651637
C    -3.1199143   -2.5331223    0.4589569
H    -3.7216820   -3.2699012   -0.0739399
C    -1.6027903   -0.6038753    1.8260407
C    -3.3126636   -2.3118586    1.8225994
H    -1.0307842    0.1680434    2.3432847
H    -4.0688335   -2.8908561    2.3544039
C    -2.5689880   -1.3445306    2.5099412
H    -2.7479855   -1.1635355    3.5695291
C    -0.6851568    2.4948118   -1.0979599
C    -0.0381425    1.6823332   -0.1469327
C    -0.7860290    3.8738613   -0.8498477
H    -1.2851302    4.5163403   -1.5758318
C     0.5403000    2.2285692    1.0010742
C    -0.2258839    4.4133333    0.3080728
H     1.0796560    1.5873686    1.7000830
H    -0.2993466    5.4872472    0.4846790
C     0.4469615    3.6027275    1.2307980
H     0.9026885    4.0410505    2.1183102
C     2.2584388   -1.0395240   -1.3140927
C     3.5651607   -1.5274628   -1.1474197
C     1.4642640   -0.8288373   -0.1702948
H     4.1931601   -1.6943771   -2.0230115
C     4.0393036   -1.8181986    0.1317372
C     1.9344373   -1.1411993    1.1073519
H     5.0513232   -2.2080822    0.2485894
H     1.2846700   -1.0166694    1.9750454
C     3.2297336   -1.6397382    1.2604171
H     3.6035609   -1.8959177    2.2514392
P    -0.1231585   -0.0698626   -0.5562917
