# Supplementary material for: NO Oxidation States in Nonheme Iron Nitrosyls: A DMRG-CASSCF Study of {FeNO}6–10 Complexes
Source: Inorg Chem. 2025 Jan 23;64(4):1702–10. doi: 10.1021/acs.inorgchem.4c03845 (PMC11795527; doi:10.1021/acs.inorgchem.4c03845)
Supplement: Supplementary file 2 — ic4c03845_si_002.zip [file ic4c03845_si_002.zip › cartesian_coordinates/fe_stBu_no-_doub.xyz]

  45
 
N    -0.9011315    1.7796159   -0.3785465
Fe   -0.4471609    0.2706645    0.0905316
S    -1.8806437   -0.0371437    1.7317054
S     1.4539320    0.1796219    1.1202421
S     0.0266084   -0.9036955   -1.6957412
O    -0.7811609    2.9458027   -0.6106409
C    -1.5038885   -0.9003341   -2.7714404
C     2.9485277   -0.6297383    0.3296755
C    -1.4973550   -1.6154074    2.6520711
C    -2.7370015   -1.2934321   -1.9551242
H    -3.6383722   -1.2992635   -2.5945097
H    -2.8978676   -0.5939458   -1.1232406
H    -2.6098891   -2.2951271   -1.5204895
C     2.7037380   -2.1268632    0.1301510
H     3.5963095   -2.6051209   -0.3126651
H     1.8513461   -2.3013528   -0.5398073
H     2.4930176   -2.6143784    1.0929380
C    -0.9712606   -2.6940743    1.7038887
H    -0.0299351   -2.3757670    1.2392922
H    -1.6903983   -2.8921526    0.8976497
H    -0.7919252   -3.6324057    2.2586869
C    -2.8343666   -2.0591258    3.2619366
H    -3.5755928   -2.2596687    2.4750889
H    -3.2410014   -1.2822398    3.9257010
H    -2.6921555   -2.9813854    3.8519330
C    -1.2373659   -1.9442984   -3.8632505
H    -2.0990724   -2.0079290   -4.5504797
H    -1.0726441   -2.9375570   -3.4210311
H    -0.3441533   -1.6794967   -4.4474512
C     4.0890488   -0.4185073    1.3340746
H     4.2580772    0.6531297    1.5145998
H     5.0243198   -0.8587771    0.9455568
H     3.8554536   -0.8926309    2.2984164
C    -0.4779979   -1.3287111    3.7583456
H     0.4636358   -0.9687554    3.3207378
H    -0.2733742   -2.2481021    4.3365273
H    -0.8578618   -0.5600986    4.4466164
C    -1.6962282    0.4813678   -3.4014260
H    -0.8070696    0.7725396   -3.9780584
H    -1.8642234    1.2400582   -2.6271000
H    -2.5692926    0.4771136   -4.0784030
C     3.2868050    0.0613367   -0.9935389
H     4.2027366   -0.3773632   -1.4302664
H     3.4574991    1.1352875   -0.8320448
H     2.4664592   -0.0503260   -1.7145417
