# Supplementary material for: NO Oxidation States in Nonheme Iron Nitrosyls: A DMRG-CASSCF Study of {FeNO}6–10 Complexes
Source: Inorg Chem. 2025 Jan 23;64(4):1702–10. doi: 10.1021/acs.inorgchem.4c03845 (PMC11795527; doi:10.1021/acs.inorgchem.4c03845)
Supplement: Supplementary file 2 — ic4c03845_si_002.zip [file ic4c03845_si_002.zip › cartesian_coordinates/fe_stBu_no-_quart.xyz]

  45
 
N    -0.5486963    1.5027716   -0.3137577
Fe   -0.2407936   -0.0187618    0.3189490
S    -1.8555900   -0.1684603    1.8626717
S     1.6858118   -0.4621609    1.3988248
S    -0.3454619   -1.6173199   -1.2672124
O    -0.9038947    2.5609770   -0.7311178
C    -1.4692445   -1.0788167   -2.6499274
C     3.1132872   -0.4603377    0.1951480
C    -1.7321305   -1.7802552    2.7991423
C    -2.8129166   -0.6136073   -2.0813635
H    -3.5001655   -0.3356963   -2.9007129
H    -2.6821555    0.2533801   -1.4223479
H    -3.2778299   -1.4102472   -1.4848556
C     3.2336069   -1.8506255   -0.4381029
H     4.0966960   -1.8838838   -1.1281714
H     2.3232669   -2.0923055   -1.0039950
H     3.3765177   -2.6184098    0.3356009
C    -1.2774462   -2.9319934    1.9033395
H    -0.2562100   -2.7622858    1.5381844
H    -1.9270828   -3.0361573    1.0250563
H    -1.2926605   -3.8762635    2.4768861
C    -3.1389206   -2.0602693    3.3451378
H    -3.8535913   -2.2018881    2.5221538
H    -3.4934892   -1.2235814    3.9646703
H    -3.1325531   -2.9743681    3.9650088
C    -1.6764894   -2.3112339   -3.5412738
H    -2.3321343   -2.0627361   -4.3943747
H    -2.1402853   -3.1287338   -2.9715249
H    -0.7160824   -2.6734770   -3.9355604
C     4.3722116   -0.1352454    1.0089468
H     4.2930405    0.8612240    1.4659735
H     5.2652665   -0.1547252    0.3591908
H     4.5155219   -0.8687280    1.8156355
C    -0.7430357   -1.5922121    3.9557546
H     0.2625813   -1.3755333    3.5703040
H    -0.6919652   -2.5117329    4.5670258
H    -1.0523513   -0.7590422    4.6027508
C    -0.8078126    0.0415498   -3.4588288
H     0.1619792   -0.2900209   -3.8560640
H    -0.6369553    0.9267251   -2.8352455
H    -1.4512846    0.3360200   -4.3076314
C     2.9005183    0.5955127   -0.8928081
H     3.7771098    0.6285307   -1.5646402
H     2.7580743    1.5910358   -0.4506090
H     2.0108635    0.3547519   -1.4896611
