# Supplementary material for: NO Oxidation States in Nonheme Iron Nitrosyls: A DMRG-CASSCF Study of {FeNO}6–10 Complexes
Source: Inorg Chem. 2025 Jan 23;64(4):1702–10. doi: 10.1021/acs.inorgchem.4c03845 (PMC11795527; doi:10.1021/acs.inorgchem.4c03845)
Supplement: Supplementary file 2 — ic4c03845_si_002.zip [file ic4c03845_si_002.zip › cartesian_coordinates/fe_stBu_no_sing.xyz]

  45
 
N    -0.6970580    1.3387346   -0.3019137
Fe   -0.4118894   -0.2004699    0.2690559
S    -1.8238609   -0.2788366    1.8946989
S     1.4189372   -0.5551041    1.2718166
S    -0.3836300   -1.5907836   -1.3468513
O    -0.4953177    2.4930701   -0.4134270
C    -1.4039390   -0.9937030   -2.7937274
C     2.8987237   -0.5215037    0.1165181
C    -1.6222475   -1.8054792    2.9547623
C    -2.7972970   -0.5810037   -2.3156717
H    -3.4152733   -0.2988026   -3.1830362
H    -2.7466936    0.2772649   -1.6343976
H    -3.2944579   -1.4052757   -1.7876602
C     3.0842834   -1.9183774   -0.4775180
H     3.9818111   -1.9291170   -1.1172388
H     2.2224855   -2.2027672   -1.0955851
H     3.2152813   -2.6711160    0.3114756
C    -1.2058534   -3.0174906    2.1210913
H    -0.2047180   -2.8819975    1.6932544
H    -1.9099180   -3.1937075    1.2976128
H    -1.1865293   -3.9126481    2.7632515
C    -3.0183708   -2.0257724    3.5558622
H    -3.7618357   -2.2261391    2.7723885
H    -3.3487638   -1.1506358    4.1319884
H    -2.9884369   -2.8930608    4.2344184
C    -1.4920027   -2.2126524   -3.7238059
H    -2.0844447   -1.9496098   -4.6138673
H    -1.9807475   -3.0600782   -3.2245033
H    -0.4956976   -2.5339876   -4.0568672
C     4.0780703   -0.1536472    1.0263990
H     3.9436575    0.8428160    1.4684350
H     5.0070336   -0.1475597    0.4346307
H     4.1963249   -0.8808299    1.8414246
C    -0.6022898   -1.5122066    4.0584696
H     0.3947671   -1.3255631    3.6396134
H    -0.5323182   -2.3803435    4.7339983
H    -0.9005640   -0.6365870    4.6502729
C    -0.6865100    0.1621993   -3.4916589
H     0.3192357   -0.1339168   -3.8188146
H    -0.5948046    1.0327327   -2.8313730
H    -1.2602191    0.4703893   -4.3801673
C     2.7135181    0.5274328   -0.9786327
H     3.6279398    0.5810563   -1.5906720
H     2.5256884    1.5219962   -0.5525637
H     1.8750554    0.2644444   -1.6349164
