# Supplementary material for: NO Oxidation States in Nonheme Iron Nitrosyls: A DMRG-CASSCF Study of {FeNO}6–10 Complexes
Source: Inorg Chem. 2025 Jan 23;64(4):1702–10. doi: 10.1021/acs.inorgchem.4c03845 (PMC11795527; doi:10.1021/acs.inorgchem.4c03845)
Supplement: Supplementary file 2 — ic4c03845_si_002.zip [file ic4c03845_si_002.zip › cartesian_coordinates/fe_stBu_no_trip.xyz]

  45
 
N    -0.8137741    1.3849797   -0.2677911
Fe   -0.4656848   -0.1394069    0.3181950
S    -1.8167339   -0.2136202    2.0017103
S     1.4213448   -0.4511568    1.2848936
S    -0.3576669   -1.5291522   -1.3136163
O    -0.6152135    2.5164693   -0.5153518
C    -1.3787423   -0.9729469   -2.7762793
C     2.8830120   -0.5205431    0.1113075
C    -1.6189966   -1.8053951    2.9640548
C    -2.7833474   -0.5716197   -2.3235047
H    -3.3946296   -0.3110616   -3.2023656
H    -2.7553931    0.2978904   -1.6553671
H    -3.2758460   -1.3949408   -1.7895515
C     3.0489854   -1.9487307   -0.4090047
H     3.9485678   -2.0063163   -1.0433622
H     2.1850828   -2.2516889   -1.0141274
H     3.1658437   -2.6603642    0.4193474
C    -1.2259771   -2.9747764    2.0619194
H    -0.2263195   -2.8290795    1.6340573
H    -1.9380401   -3.0990652    1.2360177
H    -1.2136855   -3.9023669    2.6562624
C    -3.0073711   -2.0449347    3.5757252
H    -3.7650936   -2.1976344    2.7951898
H    -3.3205109   -1.1989523    4.2026504
H    -2.9744104   -2.9471332    4.2069656
C    -1.4410059   -2.2091871   -3.6853655
H    -2.0304081   -1.9716105   -4.5847032
H    -1.9207476   -3.0551692   -3.1748372
H    -0.4370505   -2.5209740   -4.0040342
C     4.0746400   -0.1247006    0.9951693
H     3.9593165    0.8950509    1.3863726
H     4.9983094   -0.1641051    0.3964206
H     4.1880212   -0.8116573    1.8449410
C    -0.5765326   -1.5793744    4.0629410
H     0.4138013   -1.3791226    3.6340600
H    -0.5026762   -2.4832748    4.6891321
H    -0.8555716   -0.7348227    4.7070245
C    -0.6703771    0.1794028   -3.4906852
H     0.3423950   -0.1097435   -3.8018668
H    -0.5954907    1.0651692   -2.8489871
H    -1.2389884    0.4613216   -4.3912890
C     2.7117751    0.4756314   -1.0343533
H     3.6222017    0.4802836   -1.6547873
H     2.5468436    1.4932974   -0.6559089
H     1.8632692    0.1964944   -1.6706489
