# Supplementary material for: NO Oxidation States in Nonheme Iron Nitrosyls: A DMRG-CASSCF Study of {FeNO}6–10 Complexes
Source: Inorg Chem. 2025 Jan 23;64(4):1702–10. doi: 10.1021/acs.inorgchem.4c03845 (PMC11795527; doi:10.1021/acs.inorgchem.4c03845)
Supplement: Supplementary file 2 — ic4c03845_si_002.zip [file ic4c03845_si_002.zip › cartesian_coordinates/fe_timen_no+_sing.xyz]

103

FE 0.23459232 -0.25260133 -0.77627467
O  0.59421754 -0.33754879 1.96424954
N  0.02615512 -0.30661686 -4.19723456
N  -0.66046535 2.13084154 -2.42347153
N  -1.91778941 1.71295389 -0.71452725
N  -1.81907218 -1.93860903 -2.15554492
N  -1.01049815 -2.89911255 -0.39122061
N  2.58360364 -0.22537350 -2.44590196
N  2.86269178 1.31339984 -0.95442516
N  0.58748887 -0.54796097 0.79673688
C  -0.05656295 1.09148647 -4.59822568
H  -1.08639544 1.31217361 -4.91769974
H  0.59544498 1.28900303 -5.46987643
C  0.32377207 2.07591527 -3.49133934
H  1.29758498 1.81876981 -3.06542080
H  0.40266687 3.08659221 -3.91508498
C  -0.79790189 1.22851116 -1.37898528
C  -1.65150119 3.10797968 -2.40287222
H  -1.69808847 3.89961121 -3.14052636
C  -2.42829990 2.85499587 -1.32010015
H  -3.27738848 3.38508201 -0.90778828
C  -1.18629700 -1.08181990 -4.41337293
H  -0.91748139 -2.13350167 -4.58852000
H  -1.72280025 -0.73522020 -5.31721983
C  -2.16444868 -1.01992655 -3.23137942
H  -2.20005597 -0.00713556 -2.82034458
H  -3.17392851 -1.28708701 -3.57410776
C  -1.02858223 -1.67716116 -1.05265049
C  -2.23511914 -3.26435509 -2.18872940
H  -2.85611691 -3.65625284 -2.98480324
C  -1.73612772 -3.86031142 -1.07407153
H  -1.83430592 -4.87146574 -0.69980800
C  1.29527225 -0.97160908 -4.46095988
H  1.93740138 -0.31820368 -5.07472122
H  1.13446816 -1.89241096 -5.04710183
C  2.04609141 -1.35991695 -3.18702156
H  1.36088634 -1.88749701 -2.50777514
H  2.88300746 -2.03164226 -3.42920538
C  1.94902786 0.38146454 -1.38306403
C  3.83361911 0.33762187 -2.68412374
H  4.48197331 -0.00573336 -3.48085879
C  4.01527512 1.29672027 -1.73949577
H  4.85344061 1.95006867 -1.53321420
C  -2.46491917 1.23165835 0.52627738
C  -1.84182678 1.62941014 1.72271348
C  -2.43164964 1.24609083 2.92817456
H  -1.94489837 1.53455964 3.86211291
C  -3.63716796 0.53489458 2.96943541
C  -4.24691446 0.19786918 1.75869243
H  -5.19222670 -0.34913795 1.77040359
C  -3.67485975 0.52202821 0.52126525
C  -0.61667915 2.49380443 1.70184475
H  0.15255145 2.09029937 1.03384896
H  -0.18325541 2.58283277 2.70313468
H  -0.85754807 3.50682135 1.34277922
C  -4.25062946 0.14133731 4.28611894
H  -5.22758312 -0.33817739 4.14759933
H  -4.38826834 1.01492558 4.93938827
H  -3.60024390 -0.56300666 4.82686649
C  -4.35029301 0.07985997 -0.74822784
H  -4.15842042 0.76112241 -1.58602655
H  -5.43575775 0.00984398 -0.60471173
H  -3.99258958 -0.91904954 -1.04169937
C  -0.36910705 -3.19123807 0.86490545
C  0.98066525 -3.56721896 0.88853401
C  1.56031535 -3.83720540 2.13325074
H  2.61356775 -4.12345850 2.16948539
C  0.83345441 -3.74853155 3.32356535
C  -0.52029821 -3.39562146 3.25002542
H  -1.10832855 -3.32777083 4.16780014
C  -1.14454295 -3.11928863 2.03303168
C  1.81056751 -3.62847101 -0.36099561
H  1.23608403 -3.99380219 -1.22284507
H  2.68014398 -4.28231629 -0.22127270
H  2.17924681 -2.62100129 -0.61084274
C  1.47948634 -4.03106466 4.65316599
H  1.01127106 -4.89656580 5.14505229
H  1.36955543 -3.17452847 5.33416248
H  2.55000666 -4.24385857 4.54258704
C  -2.59131521 -2.72911741 1.96817307
H  -2.71570694 -1.77101246 1.44800673
H  -3.01281789 -2.62504746 2.97434637
H  -3.19200665 -3.47427589 1.42500134
C  2.77145135 2.05973359 0.27289533
C  2.33877957 3.39262844 0.25470054
C  2.31712499 4.08577507 1.47001069
H  1.98604734 5.12645174 1.47400792
C  2.69419723 3.48164467 2.67345196
C  3.13495312 2.15289220 2.64194718
H  3.45096851 1.67041553 3.56898273
C  3.20118650 1.42510435 1.45160117
C  1.87276735 4.06213666 -1.00779062
H  1.94868824 5.15255548 -0.91810442
H  0.81786901 3.81704355 -1.20351509
H  2.45384625 3.74695162 -1.88403833
C  2.60732080 4.23295967 3.97455566
H  3.39719044 3.92324830 4.67125890
H  1.64226914 4.04128617 4.46997185
H  2.68638060 5.31660807 3.81954833
C  3.75577815 0.02687719 1.42770831
H  3.09368656 -0.66602593 0.89241444
H  3.89244993 -0.35116840 2.44708144
H  4.73287961 0.00069278 0.92102793
