# Supplementary material for: NO Oxidation States in Nonheme Iron Nitrosyls: A DMRG-CASSCF Study of {FeNO}6–10 Complexes
Source: Inorg Chem. 2025 Jan 23;64(4):1702–10. doi: 10.1021/acs.inorgchem.4c03845 (PMC11795527; doi:10.1021/acs.inorgchem.4c03845)
Supplement: Supplementary file 2 — ic4c03845_si_002.zip [file ic4c03845_si_002.zip › cartesian_coordinates/fe_timen_no+_trip.xyz]

 103
 
Fe    0.0460924    0.1113150   -0.6481727
O     0.0817269    0.1367140    2.1969323
N    -0.0381203   -0.1429051   -4.2812857
N    -1.0137301    2.2788448   -2.4872533
N    -2.3342790    1.9693306   -0.8087444
N    -1.5849946   -1.9453196   -2.2059182
N    -0.5999245   -2.8177777   -0.4972699
N     2.4953984   -0.5713782   -2.4136857
N     2.9286621    0.7849335   -0.7941919
N     0.0711131    0.1111613    1.0162151
C    -0.1207412    1.2701704   -4.6093328
H    -1.1078427    1.4878335   -5.0483122
H     0.6289473    1.5322006   -5.3777701
C     0.1098548    2.2026589   -3.4148282
H     0.9818875    1.8591571   -2.8467689
H     0.3112469    3.2223702   -3.7730767
C    -1.1712213    1.4949067   -1.3661921
C    -2.0567394    3.1888654   -2.6259255
H    -2.1063423    3.8965524   -3.4444461
C    -2.8848262    2.9982691   -1.5632511
H    -3.7944541    3.5041006   -1.2648529
C    -1.2487182   -0.9255828   -4.4649999
H    -0.9767240   -1.9401181   -4.7960678
H    -1.8749141   -0.4897499   -5.2662626
C    -2.1180464   -1.0356594   -3.2090409
H    -2.2299328   -0.0528743   -2.7404686
H    -3.1172399   -1.4009858   -3.4868705
C    -0.7727701   -1.6084570   -1.1406009
C    -1.8746853   -3.3072008   -2.2273400
H    -2.4981072   -3.7550289   -2.9914647
C    -1.2654916   -3.8525487   -1.1436817
H    -1.2551514   -4.8651423   -0.7605981
C     1.2185454   -0.8193481   -4.5530994
H     1.9416765   -0.0940495   -4.9565589
H     1.0844972   -1.5965229   -5.3293228
C     1.8377246   -1.5004508   -3.3252942
H     1.0641976   -2.0283000   -2.7573682
H     2.5905172   -2.2333368   -3.6483595
C     1.9099196    0.0242642   -1.3233125
C     3.8225836   -0.1851776   -2.5586341
H     4.4531124   -0.5577736   -3.3567959
C     4.0970515    0.6657784   -1.5314690
H     5.0076967    1.1810212   -1.2526715
C    -2.8478754    1.5653359    0.4740910
C    -2.3247331    2.1949454    1.6173436
C    -2.8377802    1.8173959    2.8589365
H    -2.4321069    2.2869629    3.7573650
C    -3.8521807    0.8585148    2.9809964
C    -4.3529277    0.2707815    1.8167519
H    -5.1435919   -0.4786298    1.8927992
C    -3.8609473    0.6015702    0.5477715
C    -1.2337373    3.2225358    1.5068402
H    -0.3144398    2.7778774    1.0997868
H    -0.9962767    3.6425430    2.4906510
H    -1.5184757    4.0489499    0.8389447
C    -4.3798483    0.4721532    4.3366861
H    -5.1625680   -0.2926617    4.2601799
H    -4.8044552    1.3412168    4.8602094
H    -3.5752436    0.0752973    4.9733762
C    -4.3797181   -0.1056830   -0.6733949
H    -4.4157231    0.5501402   -1.5525906
H    -5.3878790   -0.4992663   -0.4952952
H    -3.7285698   -0.9580113   -0.9211027
C     0.0720997   -3.0175021    0.7585798
C     1.3975671   -3.4724522    0.7721875
C     1.9880706   -3.7216539    2.0165635
H     3.0195395   -4.0794961    2.0448959
C     1.2988346   -3.5201587    3.2165377
C    -0.0273042   -3.0757359    3.1544250
H    -0.5847701   -2.9192619    4.0801385
C    -0.6657358   -2.8266233    1.9378206
C     2.1847007   -3.6568241   -0.4953401
H     1.5836050   -4.1089153   -1.2954374
H     3.0599013   -4.2938037   -0.3197777
H     2.5449105   -2.6840956   -0.8623777
C     1.9720672   -3.7500692    4.5428933
H     1.2739721   -4.1670976    5.2808850
H     2.3515123   -2.8018341    4.9551949
H     2.8249264   -4.4343152    4.4484034
C    -2.0891081   -2.3514026    1.8856530
H    -2.1615581   -1.3781992    1.3817956
H    -2.5001963   -2.2399022    2.8951390
H    -2.7305093   -3.0509776    1.3286451
C     2.8282465    1.5376744    0.4308822
C     2.4577740    2.8878619    0.3931429
C     2.3749237    3.5740440    1.6114938
H     2.0873581    4.6275030    1.6001867
C     2.6459309    2.9514240    2.8322269
C     3.0243261    1.6024937    2.8204387
H     3.2376435    1.0964454    3.7641178
C     3.1246963    0.8749037    1.6344693
C     2.1134480    3.5914793   -0.8901315
H     2.3213190    4.6657577   -0.8107661
H     1.0406721    3.4782052   -1.1098653
H     2.6740228    3.1952095   -1.7460535
C     2.5254574    3.7008826    4.1317035
H     3.4549833    3.6382137    4.7155116
H     1.7245548    3.2757090    4.7552026
H     2.2985714    4.7611980    3.9649634
C     3.4780349   -0.5836267    1.6444884
H     2.6213941   -1.1883745    1.3147490
H     3.7494467   -0.9116745    2.6541430
H     4.3162940   -0.8117370    0.9703387
