# Supplementary material for: NO Oxidation States in Nonheme Iron Nitrosyls: A DMRG-CASSCF Study of {FeNO}6–10 Complexes
Source: Inorg Chem. 2025 Jan 23;64(4):1702–10. doi: 10.1021/acs.inorgchem.4c03845 (PMC11795527; doi:10.1021/acs.inorgchem.4c03845)
Supplement: Supplementary file 2 — ic4c03845_si_002.zip [file ic4c03845_si_002.zip › cartesian_coordinates/fe_timen_no-_sing.xyz]

 103
 
Fe   -1.3692408    0.0305340    0.4030667
N    -1.0768789   -0.9687079   -1.0091190
O    -0.6447779   -1.1910205   -2.2008502
N    -3.3219347    0.3363240    1.3878600
N    -3.0360787   -2.2875140   -0.4621653
N    -0.9610906   -3.2492888    0.0137219
N    -1.5650091    2.8975525    0.6777177
N    -0.7805927    2.4969503   -1.3164980
N    -1.0049930   -0.3322114    3.2290200
N     0.6569774    0.8623852    2.5033453
C    -4.3095649   -0.4022017    0.5602239
H    -4.2644980    0.0274406   -0.4490950
H    -5.3249528   -0.2237551    0.9822344
C    -4.1039976   -1.9104658    0.4440376
H    -4.0034501   -2.3707493    1.4536054
H    -5.0419414   -2.3163318    0.0270999
C    -1.6557283   -1.8822732   -0.0868153
C    -3.0165836   -3.6539793   -0.8404759
H    -3.8830295   -4.1361295   -1.2856943
C    -1.7962299   -4.1783042   -0.5968776
H    -1.4398735   -5.1813251   -0.8157254
C     0.4104650   -3.5131142    0.2053170
C     0.9435202   -3.5690226    1.5167884
C     2.3011757   -3.8377086    1.7082975
H     2.6893895   -3.8762854    2.7312212
C     3.1664329   -4.0781479    0.6352296
C     2.6135184   -4.0902499   -0.6482815
H     3.2612493   -4.2980160   -1.5057458
C     1.2601722   -3.8278741   -0.8932313
C     0.0563254   -3.3897568    2.7117013
H     0.0293308   -2.3388122    3.0245692
H     0.4225896   -3.9843351    3.5616289
H    -0.9710892   -3.6908176    2.4694293
C     0.7426846   -3.8502855   -2.3001444
H     0.0633101   -4.6998381   -2.4779340
H     1.5769385   -3.9277857   -3.0122007
H     0.1580522   -2.9283664   -2.4937183
C    -3.6528101    1.7754907    1.3288413
H    -4.5498911    1.9861337    1.9493152
H    -3.8941782    2.0220397    0.2865512
C    -2.4853515    2.6656120    1.7712847
H    -2.8698439    3.6421778    2.1015753
H    -1.9610093    2.1982248    2.6191262
C    -1.1622442    1.8113074   -0.1373436
C    -1.4504046    4.1278614    0.0347075
H    -1.7015539    5.0670180    0.5154380
C    -0.9413075    3.8775505   -1.1958968
H    -0.6696469    4.5502512   -1.9998781
C    -0.4009925    1.9269994   -2.5692297
C     0.8967911    2.1556829   -3.0568106
C     1.2490410    1.6234232   -4.3008407
H     2.2676835    1.7756844   -4.6694365
C     0.3346039    0.8987088   -5.0748169
C    -0.9596679    0.7302710   -4.5830368
H    -1.6885645    0.1650984   -5.1693868
C    -1.3491985    1.2179317   -3.3311697
C     1.8866273    2.9731474   -2.2750574
H     1.8135750    4.0452772   -2.5253992
H     2.9129275    2.6525041   -2.4986158
H     1.7228911    2.8809602   -1.1968350
C    -2.7490047    1.0253141   -2.8377893
H    -3.3865538    0.6078672   -3.6282282
H    -3.1838828    1.9754330   -2.4883535
H    -2.7379706    0.3345940   -1.9763001
C    -3.4013186   -0.1114758    2.8082733
H    -4.3705127   -0.6122241    2.9843473
H    -3.3705796    0.7723389    3.4612319
C    -2.2603159   -1.0396043    3.2089603
H    -2.4513394   -1.4618537    4.2070407
H    -2.1771951   -1.8458586    2.4659580
C    -0.5086263    0.2189441    2.0371717
C    -0.2294499   -0.0282140    4.3381101
H    -0.4453039   -0.4041080    5.3323714
C     0.8199869    0.7066215    3.8835398
H     1.6932621    1.0827141    4.4016570
C     1.6263650    1.5706116    1.7316362
C     2.4390566    0.8811944    0.8044643
C     3.5171822    1.5705245    0.2412433
H     4.1531030    1.0349124   -0.4684156
C     3.7961483    2.9087243    0.5408473
C     2.9405973    3.5757546    1.4216881
H     3.1105512    4.6338474    1.6403575
C     1.8565167    2.9295928    2.0269376
C     2.1615884   -0.5355112    0.4330161
H     2.0714871   -1.1788488    1.3179797
H     2.9465116   -0.9421787   -0.2156776
H     1.1851190   -0.5991193   -0.0802593
C     0.9505247    3.6936359    2.9557781
H     1.1251960    3.4472800    4.0150071
H    -0.0999971    3.4610145    2.7425539
H     1.1016911    4.7742788    2.8297930
C     0.7527435    0.2728650   -6.3808067
H     1.5191600    0.8744712   -6.8920521
H     1.1778579   -0.7306832   -6.2153916
H    -0.1033010    0.1561124   -7.0611237
C     4.9386970    3.6266151   -0.1291152
H     5.2359855    4.5230070    0.4336281
H     5.8195770    2.9753062   -0.2281148
H     4.6601170    3.9513713   -1.1454918
C     4.6413110   -4.2935891    0.8570052
H     4.8317735   -4.8739399    1.7731609
H     5.0993967   -4.8290822    0.0127068
H     5.1757734   -3.3345237    0.9660256
