# Supplementary material for: NO Oxidation States in Nonheme Iron Nitrosyls: A DMRG-CASSCF Study of {FeNO}6–10 Complexes
Source: Inorg Chem. 2025 Jan 23;64(4):1702–10. doi: 10.1021/acs.inorgchem.4c03845 (PMC11795527; doi:10.1021/acs.inorgchem.4c03845)
Supplement: Supplementary file 2 — ic4c03845_si_002.zip [file ic4c03845_si_002.zip › cartesian_coordinates/fe_timen_no2+_doub.xyz]

 103
 
Fe    0.1489997    0.2467764   -1.3794330
O     0.0632301    0.5615732    1.3801147
N     0.0949918    0.0019856   -3.6908690
N    -1.1556562    2.5815278   -2.5318028
N    -2.3631748    2.0300375   -0.8358428
N    -1.8204214   -1.8601173   -2.0349222
N    -0.8153180   -2.4543900   -0.2273689
N     2.8106027   -0.8399620   -2.3382754
N     3.0565255    0.3586777   -0.5650636
N     0.1805136    0.5340781    0.2265683
C    -0.4279069    1.2241704   -4.3935055
H    -1.5086642    1.1106624   -4.5392899
H     0.0294923    1.2805043   -5.3933925
C    -0.1944654    2.5043325   -3.6238810
H     0.8297764    2.5631486   -3.2296872
H    -0.3521134    3.3703742   -4.2774603
C    -1.3152655    1.5869889   -1.6009892
C    -2.0830956    3.5993257   -2.3698371
H    -2.1213112    4.4627542   -3.0229847
C    -2.8417126    3.2512948   -1.2971478
H    -3.6758239    3.7482476   -0.8181164
C    -0.7949989   -1.1293791   -4.1080898
H    -0.2561590   -2.0748530   -3.9813149
H    -1.0149397   -1.0182908   -5.1822760
C    -2.0787978   -1.2023415   -3.3024823
H    -2.4977731   -0.2029859   -3.1207012
H    -2.8284261   -1.7904639   -3.8441628
C    -0.8135162   -1.4790873   -1.1916550
C    -2.4309976   -3.0368842   -1.6224969
H    -3.2369938   -3.5018309   -2.1770861
C    -1.8038441   -3.4036870   -0.4757227
H    -1.9495176   -4.2512757    0.1818061
C     1.4461257   -0.2705154   -4.2731307
H     2.0291908    0.6596207   -4.2395896
H     1.3153616   -0.5449016   -5.3337626
C     2.2214921   -1.3624566   -3.5577664
H     1.5910736   -2.2315283   -3.3263358
H     3.0348397   -1.7139775   -4.2031090
C     2.0909090   -0.1502095   -1.4058944
C     4.1744753   -0.7755722   -2.0962942
H     4.9034276   -1.2548334   -2.7384790
C     4.3260896   -0.0231462   -0.9735132
H     5.2141138    0.2942301   -0.4421506
C    -2.9018369    1.4482791    0.3725686
C    -2.4855588    2.0038503    1.5991118
C    -3.0770295    1.5152893    2.7643794
H    -2.7627515    1.9307554    3.7241583
C    -4.0739712    0.5287656    2.7366943
C    -4.4802150    0.0350137    1.4949831
H    -5.2774597   -0.7097151    1.4519295
C    -3.9205797    0.4888171    0.2924951
C    -1.4855570    3.1284865    1.6691401
H    -0.7376451    3.0868371    0.8680084
H    -0.9520689    3.1110271    2.6266592
H    -1.9907520    4.1037124    1.5934090
C    -4.6930515    0.0317839    4.0133751
H    -5.4820653   -0.7044921    3.8201616
H    -5.1324947    0.8605683    4.5865119
H    -3.9383495   -0.4388042    4.6609379
C    -4.4750759   -0.0101464   -1.0137325
H    -4.0840120    0.5469560   -1.8723699
H    -5.5688203    0.0894557   -1.0240100
H    -4.2495896   -1.0762609   -1.1543873
C     0.1207132   -2.6733582    0.8531152
C     1.2882150   -3.4073389    0.5703605
C     2.0976863   -3.7855548    1.6420656
H     3.0006538   -4.3652357    1.4395872
C     1.7710807   -3.4610607    2.9676043
C     0.5999599   -2.7361018    3.2009121
H     0.3207276   -2.4879312    4.2268788
C    -0.2583022   -2.3499141    2.1620129
C     1.6138013   -3.8412418   -0.8308768
H     0.9527717   -4.6584594   -1.1586735
H     2.6470664   -4.1998635   -0.9017456
H     1.4796779   -3.0127242   -1.5355717
C     2.6660864   -3.8838214    4.0992826
H     2.1903347   -3.7197906    5.0734009
H     3.6116885   -3.3200970    4.0858494
H     2.9298919   -4.9474151    4.0196956
C    -1.5705804   -1.6873214    2.4689855
H    -1.9691648   -1.1228947    1.6201405
H    -1.4709010   -1.0005455    3.3175565
H    -2.3266993   -2.4382810    2.7461357
C     2.8530178    1.2510619    0.5487489
C     2.4818894    2.5831083    0.3082150
C     2.2578061    3.4075597    1.4175996
H     1.9691638    4.4469962    1.2478302
C     2.4124424    2.9470490    2.7274218
C     2.8232343    1.6188717    2.9178565
H     2.9619956    1.2428668    3.9333553
C     3.0586008    0.7547898    1.8487643
C     2.3263307    3.1571711   -1.0732829
H     2.8719723    4.1066872   -1.1572964
H     1.2679438    3.3776144   -1.2796105
H     2.7034875    2.4833318   -1.8519948
C     2.1818921    3.8535528    3.9038703
H     3.1388428    4.1338980    4.3695791
H     1.5841293    3.3564041    4.6803730
H     1.6725380    4.7789427    3.6090186
C     3.4932522   -0.6611139    2.0869979
H     2.9397694   -1.3696317    1.4582510
H     3.3318723   -0.9389492    3.1338862
H     4.5636577   -0.7990595    1.8710710
