# Supplementary material for: NO Oxidation States in Nonheme Iron Nitrosyls: A DMRG-CASSCF Study of {FeNO}6–10 Complexes
Source: Inorg Chem. 2025 Jan 23;64(4):1702–10. doi: 10.1021/acs.inorgchem.4c03845 (PMC11795527; doi:10.1021/acs.inorgchem.4c03845)
Supplement: Supplementary file 2 — ic4c03845_si_002.zip [file ic4c03845_si_002.zip › cartesian_coordinates/fe_timen_no2+_quart.xyz]

 103
 
Fe   -0.0080095   -0.0365932   -0.8115923
O     0.0430384    0.0944239    2.0417179
N    -0.0589542   -0.1876600   -4.1121689
N    -0.9319673    2.3850243   -2.4677439
N    -2.1661083    2.0884185   -0.7215366
N    -1.7315574   -2.1383379   -2.2522595
N    -0.7509873   -2.9574664   -0.5120966
N     2.5782098   -0.5731509   -2.3915066
N     2.9078868    0.7829114   -0.7446425
N     0.0217331    0.0417720    0.8851631
C    -0.3824656    1.1705355   -4.5585770
H    -1.4678272    1.2549209   -4.7076126
H     0.0844726    1.3953794   -5.5349226
C     0.0520690    2.2239660   -3.5383835
H     1.0131345    1.9506251   -3.0870828
H     0.1683401    3.2031390   -4.0188467
C    -1.0890917    1.5631328   -1.3845147
C    -1.8902860    3.3853805   -2.4815672
H    -1.9311693    4.1401892   -3.2578785
C    -2.6686296    3.1977940   -1.3770552
H    -3.5209452    3.7494338   -0.9996322
C    -1.0981523   -1.1667506   -4.4438361
H    -0.6371826   -2.1555000   -4.5751494
H    -1.5898951   -0.9224920   -5.4030753
C    -2.1579413   -1.2652374   -3.3460059
H    -2.3769018   -0.2740823   -2.9318048
H    -3.0913097   -1.6810388   -3.7450650
C    -0.8841340   -1.8002402   -1.2319487
C    -2.1036835   -3.4706341   -2.1743758
H    -2.7754956   -3.9291238   -2.8902874
C    -1.4845675   -3.9867946   -1.0737881
H    -1.5053149   -4.9790912   -0.6399961
C     1.2852921   -0.6192715   -4.5055466
H     1.9026178    0.2641543   -4.7196308
H     1.2607045   -1.2150122   -5.4362745
C     1.9661365   -1.4333389   -3.4043138
H     1.2438344   -2.0928643   -2.9085595
H     2.7653011   -2.0578237   -3.8222204
C     1.9272266    0.0550662   -1.3642948
C     3.9217678   -0.2357660   -2.4149768
H     4.6082168   -0.6347343   -3.1523050
C     4.1291091    0.6201750   -1.3732482
H     5.0252481    1.1172909   -1.0224866
C    -2.6937042    1.6195529    0.5385380
C    -2.2038910    2.2153201    1.7146174
C    -2.7453389    1.7892672    2.9276111
H    -2.3703919    2.2319270    3.8524320
C    -3.7643011    0.8262908    2.9895522
C    -4.2349390    0.2818428    1.7913578
H    -5.0381853   -0.4569426    1.8199542
C    -3.7144861    0.6591910    0.5468008
C    -1.1292923    3.2642488    1.6665398
H    -0.2453689    2.9170823    1.1134912
H    -0.8048183    3.5327299    2.6776351
H    -1.4796451    4.1827033    1.1721621
C    -4.3441332    0.4113713    4.3130004
H    -5.0499085   -0.4205169    4.2027965
H    -4.8818109    1.2483732    4.7826075
H    -3.5545150    0.1069143    5.0146946
C    -4.2461272    0.0311001   -0.7122180
H    -4.1405351    0.6876749   -1.5849538
H    -5.3091173   -0.2153495   -0.6018150
H    -3.7159362   -0.9093969   -0.9279539
C    -0.0223354   -3.1026201    0.7264942
C     1.3208360   -3.5036252    0.6967326
C     1.9640235   -3.6937414    1.9257693
H     3.0054114   -4.0212669    1.9258817
C     1.3111208   -3.4895135    3.1456537
C    -0.0353843   -3.0976861    3.1217415
H    -0.5660123   -2.9483658    4.0639657
C    -0.7301057   -2.9112869    1.9257934
C     2.0690742   -3.7199880   -0.5900160
H     1.4198312   -4.0868875   -1.3953905
H     2.8773538   -4.4473291   -0.4491328
H     2.5315259   -2.7807466   -0.9299971
C     2.0317695   -3.6775108    4.4514475
H     1.3932269   -4.1764319    5.1923326
H     2.3200020   -2.7047356    4.8797409
H     2.9457469   -4.2705396    4.3268181
C    -2.1783041   -2.5116910    1.9201496
H    -2.3438646   -1.5926540    1.3405325
H    -2.5338526   -2.3297550    2.9400046
H    -2.8147340   -3.2923181    1.4771676
C     2.7465238    1.5629394    0.4600214
C     2.4111442    2.9204337    0.3676247
C     2.3225938    3.6454567    1.5631859
H     2.0731040    4.7071103    1.5136872
C     2.5530382    3.0552794    2.8088918
C     2.8952749    1.6946830    2.8474227
H     3.0891028    1.2187470    3.8106031
C     3.0130718    0.9294372    1.6873307
C     2.1437509    3.6016664   -0.9464023
H     2.4620618    4.6505864   -0.9090564
H     1.0662936    3.5976262   -1.1719964
H     2.6668791    3.1197478   -1.7817351
C     2.4562244    3.8544655    4.0784238
H     3.4300987    3.8994861    4.5875813
H     1.7498970    3.3930959    4.7837544
H     2.1292725    4.8830492    3.8853600
C     3.3963466   -0.5221175    1.7463332
H     2.6445877   -1.1608186    1.2613795
H     3.4947651   -0.8544376    2.7853464
H     4.3553230   -0.7118556    1.2416334
