# Supplementary material for: NO Oxidation States in Nonheme Iron Nitrosyls: A DMRG-CASSCF Study of {FeNO}6–10 Complexes
Source: Inorg Chem. 2025 Jan 23;64(4):1702–10. doi: 10.1021/acs.inorgchem.4c03845 (PMC11795527; doi:10.1021/acs.inorgchem.4c03845)
Supplement: Supplementary file 2 — ic4c03845_si_002.zip [file ic4c03845_si_002.zip › cartesian_coordinates/fe_timen_no3+_sing.xyz]

 109
 
Fe    6.8425391   13.2221705   13.2013089
O     7.8731558   15.7946603   13.2789965
N     5.7847512   11.2636403   13.1008720
N     4.6061445   13.2110137   15.1445581
N     4.5431995   15.1126855   14.1193496
N     8.0446392   11.1694064   15.1319508
N     8.4947676   13.1598477   15.8237411
N     4.9612009   13.2801215   10.8252617
N     6.7110763   14.4462370   10.3440821
N     7.4863382   14.7227792   13.2954827
C     4.7377430   11.0069640   14.1608946
H     4.7296073    9.9300941   14.3828137
H     3.7580116   11.2429356   13.7320162
C     4.8639726   11.8098015   15.4395523
H     4.0908212   11.4674250   16.1382687
H     5.8314419   11.7015469   15.9385653
C     5.2145833   13.9137809   14.1438544
C     3.5784957   13.9346272   15.7295174
H     2.9683968   13.5330575   16.5301379
C     3.5483355   15.1316811   15.0913851
H     2.9079231   15.9957406   15.2187293
C     6.8149141   10.1764216   13.1722311
H     7.5662074   10.3793236   12.4059986
H     6.3250336    9.2233805   12.9115195
C     7.4420639    9.9798173   14.5315351
H     6.7132621    9.5684574   15.2461317
H     8.2296713    9.2212544   14.4266027
C     7.7632181   12.4871342   14.8842903
C     8.9026826   11.0258924   16.2166402
H     9.2178927   10.0545429   16.5805244
C     9.1849816   12.2781598   16.6498822
H     9.8141563   12.6362388   17.4556232
C     5.0885238   11.0565054   11.7839676
H     4.5137014   10.1194809   11.8537835
H     5.8525135   10.9225413   11.0078886
C     4.1730735   12.2024355   11.4021714
H     3.4567416   11.8661810   10.6439741
H     3.5915040   12.5697704   12.2575560
C     6.1576626   13.6739993   11.3327377
C     4.7459513   13.8003270    9.5566301
H     3.8549909   13.5789516    8.9811780
C     5.8423230   14.5449593    9.2616582
H     6.1085600   15.1079158    8.3754703
C     4.6585112   16.2648207   13.2381015
C     5.3936166   17.3797734   13.6831353
C     5.3734005   18.5323286   12.8934857
H     5.9411730   19.4030358   13.2278341
C     4.6338909   18.6118735   11.7059770
C     3.8589721   17.5043057   11.3417739
H     3.2185611   17.5699788   10.4598297
C     3.8112997   16.3385936   12.1160832
C     6.1015955   17.3952795   15.0071716
H     7.0488516   17.9440503   14.9466155
H     6.3161499   16.3943225   15.3926724
H     5.4845022   17.9065976   15.7620741
C     4.6226077   19.8705370   10.8871054
H     4.3041988   19.6817336    9.8549418
H     5.6097294   20.3505595   10.8707769
H     3.9197733   20.5999748   11.3187050
C     2.7406836   15.3216294   11.8304591
H     2.6518463   15.1181595   10.7567762
H     1.7665588   15.7186027   12.1544793
H     2.8894877   14.3794372   12.3657688
C     8.6690729   14.5791131   16.0340246
C     9.7566434   15.2238782   15.4185613
C    10.0011603   16.5537066   15.7732387
H    10.8364208   17.0767436   15.3034173
C     9.2443265   17.2179659   16.7508469
C     8.1956624   16.5194811   17.3645636
H     7.6034363   17.0158482   18.1356547
C     7.8874790   15.1993653   17.0281797
C    10.6524243   14.5379752   14.4186065
H    11.6941001   14.8482365   14.5673644
H    10.3866813   14.8088890   13.3838237
H    10.6135772   13.4453773   14.5093114
C     9.5784465   18.6216591   17.1636639
H    10.2240289   18.6098363   18.0560794
H     8.6786198   19.1910461   17.4296954
H    10.1209627   19.1603654   16.3774095
C     6.7918174   14.4663057   17.7528125
H     6.0297988   15.1660215   18.1158561
H     7.1863373   13.9354839   18.6329973
H     6.3017646   13.7208693   17.1150002
C     8.1044129   14.8211274   10.1856677
C     8.9546272   13.8605041    9.5998369
C    10.2933787   14.2119781    9.4102978
H    10.9631583   13.4924156    8.9339130
C    10.7889890   15.4800808    9.7567911
C     9.8859801   16.4225956   10.2613614
H    10.2355440   17.4347352   10.4749877
C     8.5266234   16.1312791   10.4441196
C     8.4320855   12.5401730    9.0981240
H     7.8430323   12.6791500    8.1791222
H     7.7764096   12.0399212    9.8247361
H     9.2539697   11.8606218    8.8433808
C    12.2259434   15.8408446    9.5071971
H    12.8857486   14.9661937    9.5716568
H    12.5812097   16.6048754   10.2096541
H    12.3416481   16.2547490    8.4933068
C     7.5589263   17.2212721   10.7987784
H     7.9754234   17.9061315   11.5470658
H     6.6037272   16.8370396   11.1688558
H     7.3404950   17.8250102    9.9044479
C     9.5646128   12.1911205   12.1002210
N     8.4781200   12.4629387   12.3981344
C    10.9158178   11.8247447   11.7504390
H    11.3693308   11.2300011   12.5561350
H    11.5065015   12.7374532   11.5916781
H    10.9206183   11.2371168   10.8219166
