# Supplementary material for: NO Oxidation States in Nonheme Iron Nitrosyls: A DMRG-CASSCF Study of {FeNO}6–10 Complexes
Source: Inorg Chem. 2025 Jan 23;64(4):1702–10. doi: 10.1021/acs.inorgchem.4c03845 (PMC11795527; doi:10.1021/acs.inorgchem.4c03845)
Supplement: Supplementary file 2 — ic4c03845_si_002.zip [file ic4c03845_si_002.zip › cartesian_coordinates/fe_timen_no3+_trip.xyz]

 109
 
Fe    6.7983372   13.2621627   13.2837857
O     7.4474271   15.9584586   13.5747567
N     5.6182766   11.0876933   13.1670175
N     4.4501892   13.1938947   15.0963482
N     4.4177239   15.1338579   14.1356785
N     7.9600323   11.1228632   15.2077852
N     8.6890809   13.1019316   15.6726943
N     5.0750666   13.1548063   10.8087810
N     6.7720362   14.4512663   10.4458477
N     7.5861577   14.8226792   13.4066894
C     4.5388617   10.9294475   14.1822541
H     4.4547101    9.8700807   14.4749979
H     3.5777193   11.1947199   13.7256599
C     4.7123441   11.7969292   15.4199722
H     3.9778084   11.4941079   16.1756055
H     5.7054656   11.7171097   15.8704958
C     5.1315308   13.9472002   14.1684380
C     3.3743658   13.8737673   15.6269086
H     2.7264213   13.4432538   16.3816783
C     3.3559209   15.0924995   15.0214444
H     2.6801314   15.9323321   15.1290223
C     6.6376104   10.0251933   13.3482419
H     7.4229151   10.1797005   12.6023260
H     6.1782169    9.0399016   13.1458154
C     7.2278037    9.9389795   14.7381408
H     6.4605661    9.6861019   15.4842057
H     7.9409698    9.1048437   14.7406649
C     7.7574071   12.4493165   14.9048232
C     8.9626843   10.9694749   16.1500175
H     9.2486211    9.9992259   16.5405373
C     9.4194121   12.2182301   16.4444911
H    10.1834839   12.5580107   17.1336842
C     5.0310841   10.9075914   11.8135911
H     4.3907496   10.0084251   11.8068021
H     5.8477126   10.7307490   11.1013033
C     4.2185215   12.1100405   11.3633872
H     3.5171812   11.8148520   10.5751072
H     3.6240936   12.5213250   12.1890778
C     6.1900576   13.6602114   11.4134262
C     4.9314927   13.6421228    9.5243502
H     4.1016116   13.3642733    8.8848791
C     5.9994741   14.4621213    9.2998988
H     6.2925332   15.0251499    8.4218898
C     4.5319394   16.3194421   13.2972359
C     5.1188027   17.4746192   13.8545548
C     5.1058535   18.6454659   13.0928339
H     5.5673308   19.5429873   13.5092041
C     4.4985414   18.7095423   11.8321294
C     3.8447974   17.5626273   11.3613343
H     3.3006677   17.6106144   10.4159078
C     3.8043205   16.3698249   12.0962304
C     5.6477342   17.5012232   15.2586597
H     6.4830674   18.2051401   15.3471139
H     5.9891094   16.5207772   15.6049333
H     4.8629393   17.8429712   15.9525090
C     4.4868119   19.9866153   11.0438163
H     4.3322075   19.8034042    9.9736511
H     5.4183044   20.5516936   11.1764341
H     3.6663502   20.6371941   11.3852777
C     2.8515722   15.2875745   11.6717188
H     2.8926046   15.1125077   10.5903146
H     1.8211862   15.6000842   11.9002386
H     3.0201828   14.3440968   12.1975819
C     8.9393359   14.5190544   15.7517179
C    10.0054667   15.0737625   15.0215496
C    10.2584550   16.4371651   15.1958043
H    11.0725650   16.8944235   14.6304982
C     9.5200536   17.2253655   16.0890335
C     8.4853892   16.6147352   16.8173010
H     7.9160500   17.2098711   17.5332492
C     8.1743040   15.2637966   16.6698780
C    10.8264044   14.2829964   14.0400832
H    11.8631092   14.6407106   14.0323775
H    10.4304038   14.4120671   13.0192423
H    10.8410243   13.2116156   14.2745927
C     9.8575262   18.6710696   16.3026719
H    10.5972987   18.7697198   17.1132830
H     8.9782819   19.2556071   16.6017674
H    10.2998006   19.1234413   15.4064778
C     7.0771245   14.6241339   17.4757826
H     6.5867489   15.3618593   18.1201142
H     7.4623922   13.8232235   18.1243613
H     6.3100730   14.1743306   16.8269543
C     8.1472179   14.9176953   10.4115535
C     9.0969570   14.0363950    9.8515565
C    10.4291562   14.4518143    9.8338046
H    11.1787922   13.7956703    9.3853538
C    10.8247924   15.7125197   10.3138661
C     9.8290095   16.5869152   10.7605960
H    10.1043463   17.5986171   11.0645868
C     8.4741467   16.2295037   10.7793395
C     8.6900941   12.7465481    9.1877548
H     8.2492379   12.9451216    8.1990559
H     7.9448728   12.1809423    9.7629843
H     9.5603887   12.1037861    9.0105574
C    12.2640333   16.1384194   10.2595440
H    12.9462685   15.2957254   10.4307120
H    12.4828130   16.9249326   10.9919393
H    12.5028452   16.5456186    9.2645859
C     7.4259236   17.2579431   11.0773383
H     7.7441287   17.9393643   11.8745480
H     6.4628539   16.8186798   11.3540810
H     7.2563476   17.8745932   10.1807526
C     9.4526638   11.9317830   12.1181630
N     8.4161816   12.3436667   12.4325115
C    10.7457888   11.4152975   11.7375016
H    11.1848667   10.8394361   12.5641013
H    11.4090085   12.2559802   11.4894789
H    10.6521592   10.7625856   10.8585524
