# Supplementary material for: NO Oxidation States in Nonheme Iron Nitrosyls: A DMRG-CASSCF Study of {FeNO}6–10 Complexes
Source: Inorg Chem. 2025 Jan 23;64(4):1702–10. doi: 10.1021/acs.inorgchem.4c03845 (PMC11795527; doi:10.1021/acs.inorgchem.4c03845)
Supplement: Supplementary file 2 — ic4c03845_si_002.zip [file ic4c03845_si_002.zip › cartesian_coordinates/fe_timen_no_doub.xyz]

 103
 
Fe   -0.0102935   -0.0325614   -0.6683028
O     0.0398824    0.0990094    2.1854896
N    -0.0623151   -0.2068803   -4.4273441
N    -0.9560066    2.1796027   -2.5057195
N    -2.1977948    1.9725431   -0.7439007
N    -1.5502335   -2.0604018   -2.3057222
N    -0.6390293   -2.9312146   -0.5452658
N     2.4114074   -0.4480269   -2.4339992
N     2.8190467    0.8665186   -0.7622742
N     0.0213177    0.0442087    0.9841637
C    -0.0949911    1.2171530   -4.6701362
H    -1.0711169    1.4833600   -5.1107823
H     0.6773955    1.4874444   -5.4173948
C     0.1509225    2.1003691   -3.4385245
H     1.0101167    1.7120960   -2.8766382
H     0.3828788    3.1238724   -3.7742828
C    -1.0756188    1.4062617   -1.3473873
C    -1.9575287    3.1441362   -2.5991790
H    -2.0230675    3.8356033   -3.4306236
C    -2.7273975    3.0225855   -1.4868544
H    -3.5909257    3.5832819   -1.1513939
C    -1.2908358   -0.9565586   -4.5550110
H    -1.0599520   -1.9577555   -4.9577897
H    -1.9570191   -0.4623531   -5.2897054
C    -2.0986561   -1.1163274   -3.2594683
H    -2.1582224   -0.1485402   -2.7448374
H    -3.1192914   -1.4457830   -3.5126733
C    -0.7597500   -1.7105020   -1.2075033
C    -1.8679325   -3.4171681   -2.3133329
H    -2.4725224   -3.8688198   -3.0906764
C    -1.3074380   -3.9595449   -1.2011283
H    -1.3281248   -4.9696138   -0.8112934
C     1.1917422   -0.9059778   -4.5899797
H     1.9169393   -0.2329863   -5.0792962
H     1.0525427   -1.7720544   -5.2668427
C     1.8133879   -1.4488460   -3.2955834
H     1.0398918   -1.9530750   -2.7023545
H     2.5942006   -2.1820914   -3.5545590
C     1.7827733    0.1212079   -1.3226247
C     3.7431684   -0.0525299   -2.5439546
H     4.3872651   -0.3946466   -3.3450923
C     4.0013401    0.7610621   -1.4873973
H     4.9089215    1.2652377   -1.1795808
C    -2.7199248    1.5825414    0.5323983
C    -2.2077327    2.2019033    1.6838883
C    -2.7521124    1.8459573    2.9197039
H    -2.3439615    2.3046308    3.8231888
C    -3.7829039    0.9062743    3.0288893
C    -4.2720753    0.3177665    1.8589336
H    -5.0704535   -0.4254248    1.9249717
C    -3.7495570    0.6335446    0.5997103
C    -1.0706588    3.1749284    1.5794681
H    -0.1937000    2.6779477    1.1425261
H    -0.7900797    3.5581449    2.5674680
H    -1.3186635    4.0271513    0.9289252
C    -4.3162619    0.5040617    4.3791607
H    -5.2901910    0.0038588    4.2934877
H    -4.4324695    1.3729857    5.0423009
H    -3.6258824   -0.1944699    4.8783024
C    -4.2316961   -0.0799595   -0.6308852
H    -4.3437858    0.5998834   -1.4861387
H    -5.1932688   -0.5754244   -0.4456827
H    -3.4981729   -0.8483750   -0.9193878
C     0.0223026   -3.1113678    0.7131678
C     1.3638687   -3.5177901    0.7407703
C     1.9594013   -3.7354621    1.9879538
H     3.0065638   -4.0458273    2.0229372
C     1.2598040   -3.5411356    3.1831029
C    -0.0755130   -3.1309556    3.1127368
H    -0.6341549   -2.9566307    4.0351017
C    -0.7154514   -2.9119339    1.8906416
C     2.1630692   -3.6456044   -0.5246659
H     1.5999467   -4.1508253   -1.3209400
H     3.0941810   -4.1983359   -0.3462379
H     2.4231084   -2.6423597   -0.8957194
C     1.9421025   -3.7162229    4.5146703
H     1.2553654   -4.1248191    5.2689113
H     2.3048316   -2.7481682    4.8958621
H     2.8087806   -4.3865959    4.4378090
C    -2.1318955   -2.4222351    1.8242203
H    -2.1630236   -1.4377171    1.3369604
H    -2.5599900   -2.3212471    2.8284550
H    -2.7719982   -3.0962730    1.2352617
C     2.7225504    1.6057316    0.4615190
C     2.3985485    2.9686062    0.4249679
C     2.3685322    3.6702778    1.6359660
H     2.1088221    4.7315523    1.6216366
C     2.6342038    3.0450406    2.8572490
C     2.9471825    1.6808905    2.8518135
H     3.1376772    1.1683136    3.7975271
C     2.9998291    0.9424673    1.6682300
C     2.0217423    3.6439823   -0.8624698
H     2.0430624    4.7358172   -0.7537581
H     1.0012478    3.3452357   -1.1468931
H     2.6863904    3.3587768   -1.6890802
C     2.5511754    3.8074444    4.1540828
H     3.4638397    3.6810828    4.7550518
H     1.7091197    3.4487887    4.7661175
H     2.4050170    4.8813040    3.9780543
C     3.2849423   -0.5304749    1.6750369
H     2.4181508   -1.0797239    1.2818451
H     3.4836712   -0.8870660    2.6925632
H     4.1461979   -0.7847297    1.0390251
